# Supplementary material for: Effects of HiPIMS Duty Cycle on Plasma Discharge and the Properties of Cu Film
Source: Materials (Basel). 2024 May 13;17(10):2311. doi: 10.3390/ma17102311 (PMC11123023; doi:10.3390/ma17102311)
Supplement: Supplementary file 1 [file materials-17-02311-s001.zip]

Archive with 1 entries (1 files):
- materials-2993218-supplementary.pdf
